# Supplementary material for: Dengue hospitalizations in Brazil: Forecasting with climatic and physicians’ digital search data under real-world reporting delays
Source: PLOS Digit Health. 2026 May 29;5(5):e0001206. doi: 10.1371/journal.pdig.0001206 (PMC13221015; doi:10.1371/journal.pdig.0001206)
Supplement: S8 Table — (CSV) [file pdig.0001206.s008.csv]

igr	network_architecture	tlcc_best_lag	result_acf	acf_count	ACF_Lag_0	ACF_Lag_1	ACF_Lag_2	ACF_Lag_3	ACF_Lag_4	ACF_Lag_5	ACF_Lag_6	ACF_Lag_7	Ljung-Box Stat (lag 1)	Ljung-Box p-value (lag 1)	Ljung-Box Stat (lag 2)	Ljung-Box p-value (lag 2)	Ljung-Box Stat (lag 3)	Ljung-Box p-value (lag 3)	Ljung-Box Stat (lag 4)	Ljung-Box p-value (lag 4)	Ljung-Box Stat (lag 5)	Ljung-Box p-value (lag 5)	Ljung-Box Stat (lag 6)	Ljung-Box p-value (lag 6)	Ljung-Box Stat (lag 7)	Ljung-Box p-value (lag 7)	count_lb_pvalue_lt_0.05
Alegre	Hospitalization	0	There is no significant autocorrelation	0	1	0,0026	-0,0289	-0,0981	-0,092	-0,0935	-0,1275	-0,0626	1,1929	0,4893	2,1818	0,463	2,7739	0,5201	3,7138	0,5299	5,0228	0,5003	6,5567	0,4599	8,4016	0,4148	0
Alegre	Hospitalization + Clinical search	1	There is no significant autocorrelation	0	1	0,0579	0,0254	-0,1027	-0,1365	-0,113	-0,1422	-0,089	1,2834	0,4057	1,9992	0,4457	2,6032	0,5165	3,5772	0,5269	5,2846	0,4563	6,9891	0,424	9,155	0,3696	0
Alegre	Hospitalization + Climate	0	There is no significant autocorrelation	0	1	0,0746	-0,0159	-0,0925	-0,1109	-0,1093	-0,1625	-0,0836	1,3308	0,4162	2,1743	0,4206	2,7697	0,4911	3,6499	0,5265	5,1591	0,4811	7,1108	0,4286	9,2757	0,3773	0
Alegre	Hospitalization + Clinical search + Climate	0	There is no significant autocorrelation	0	1	0,1401	-0,0007	-0,1055	-0,1421	-0,1732	-0,1387	-0,08	1,3615	0,4136	2,1064	0,456	3,0377	0,4625	4,2778	0,4481	5,958	0,3988	7,6891	0,3558	9,8303	0,3216	0
Belo Horizonte	Hospitalization	0	There is no significant autocorrelation	0	1	0,1266	0,1007	-0,0556	-0,174	-0,1744	-0,2137	-0,1096	2,2867	0,2476	3,0039	0,2999	3,3561	0,4118	4,6866	0,3979	6,7787	0,3419	9,6922	0,2847	11,6854	0,2942	0
Belo Horizonte	Hospitalization + Clinical search	0	There is no significant autocorrelation	0	1	0,2115	0,0404	-0,0778	-0,1895	-0,1621	-0,2057	-0,1169	2,1626	0,2753	2,8589	0,3363	3,3249	0,4082	4,9127	0,3715	6,7805	0,3508	9,5772	0,3053	12,0429	0,2943	0
Belo Horizonte	Hospitalization + Climate	6	There is no significant autocorrelation	0	1	0,326	0,002	-0,0967	-0,2147	-0,2329	-0,1913	-0,0924	1,9025	0,3198	2,5262	0,3875	3,1833	0,4488	4,8026	0,395	6,9526	0,3229	10,1608	0,2205	12,8105	0,1917	0
Belo Horizonte	Hospitalization + Clinical search + Climate	0	There is no significant autocorrelation	0	1	0,1401	-0,0007	-0,1055	-0,1421	-0,1732	-0,1387	-0,08	1,3615	0,4136	2,1064	0,456	3,0377	0,4625	4,2778	0,4481	5,958	0,3988	7,6891	0,3558	9,8303	0,3216	0
Campina Grande	Hospitalization	0	There is no significant autocorrelation	0	1	0,0825	-0,0626	-0,1522	-0,1375	-0,108	-0,0868	-0,0354	1,5244	0,3734	2,2552	0,4104	3,456	0,4213	4,9018	0,4114	6,1606	0,3969	7,6074	0,3644	9,0067	0,3499	0
Campina Grande	Hospitalization + Clinical search	0	There is no significant autocorrelation	0	1	0,0477	-0,0413	-0,1487	-0,1202	-0,1101	-0,0805	-0,0469	1,5623	0,371	2,1727	0,4314	3,181	0,4497	4,6992	0,4379	6,1219	0,4223	7,3435	0,3956	8,6863	0,3764	0
Campina Grande	Hospitalization + Climate	0	There is no significant autocorrelation	0	1	0,0095	-0,0617	-0,1439	-0,1259	-0,0829	-0,0693	-0,0258	1,8445	0,3878	2,5458	0,392	3,7349	0,3968	5,2106	0,3938	6,5149	0,386	7,7325	0,3713	8,814	0,3647	0
Campina Grande	Hospitalization + Clinical search + Climate	0	There is no significant autocorrelation	0	1	0,1401	-0,0007	-0,1055	-0,1421	-0,1732	-0,1387	-0,08	1,3615	0,4136	2,1064	0,456	3,0377	0,4625	4,2778	0,4481	5,958	0,3988	7,6891	0,3558	9,8303	0,3216	0
Campos dos Goytacazes	Hospitalization	2	There is no significant autocorrelation	0	1	0,1369	-0,0993	-0,1372	-0,1023	-0,1151	-0,0967	-0,0863	1,0666	0,4348	1,8749	0,4518	2,8994	0,4654	4,365	0,4061	5,5041	0,4	6,6633	0,4152	7,9702	0,4139	0
Campos dos Goytacazes	Hospitalization + Clinical search	0	There is no significant autocorrelation	0	1	0,1289	-0,0717	-0,1251	-0,1286	-0,0934	-0,1221	-0,0881	0,9833	0,4632	1,7179	0,4798	2,5729	0,5083	3,7065	0,4863	5,2235	0,4332	7,0213	0,3753	8,7231	0,3564	0
Campos dos Goytacazes	Hospitalization + Climate	0	There is no significant autocorrelation	0	1	0,1224	-0,0703	-0,0997	-0,1441	-0,0981	-0,1142	-0,096	1,1436	0,4432	1,8426	0,4734	2,5927	0,5176	4,1013	0,4592	5,5022	0,4263	7,1949	0,3807	8,9415	0,3523	0
Campos dos Goytacazes	Hospitalization + Clinical search + Climate	0	There is no significant autocorrelation	0	1	0,1401	-0,0007	-0,1055	-0,1421	-0,1732	-0,1387	-0,08	1,3615	0,4136	2,1064	0,456	3,0377	0,4625	4,2778	0,4481	5,958	0,3988	7,6891	0,3558	9,8303	0,3216	0
Catalão	Hospitalization	2	There is no significant autocorrelation	0	1	0,0397	-0,1263	-0,1582	-0,1093	-0,0374	-0,0845	-0,024	0,672	0,5545	1,7464	0,5153	2,8845	0,4922	4,457	0,4115	5,3554	0,4246	6,2938	0,4346	7,3729	0,4372	0
Catalão	Hospitalization + Clinical search	0	There is no significant autocorrelation	0	1	-0,0288	-0,0632	-0,0998	-0,121	-0,051	-0,1122	-0,0239	1,0741	0,5421	2,1981	0,5001	3,0348	0,517	4,5626	0,4408	5,4801	0,4573	6,858	0,4253	8,168	0,4179	0
Catalão	Hospitalization + Climate	0	There is no significant autocorrelation	0	1	0,0242	-0,0988	-0,1089	-0,1014	-0,0466	-0,1195	-0,0491	0,5926	0,5953	1,7661	0,5236	2,4857	0,554	3,8745	0,4933	4,7871	0,5135	6,5589	0,4348	8,0055	0,4164	0
Catalão	Hospitalization + Clinical search + Climate	0	There is no significant autocorrelation	0	1	0,1401	-0,0007	-0,1055	-0,1421	-0,1732	-0,1387	-0,08	1,3615	0,4136	2,1064	0,456	3,0377	0,4625	4,2778	0,4481	5,958	0,3988	7,6891	0,3558	9,8303	0,3216	0
Cruz Alta	Hospitalization	2	There is no significant autocorrelation	0	1	0,2437	0,0442	-0,1539	-0,2197	-0,2039	-0,1439	-0,0664	1,7969	0,342	2,7847	0,3512	3,571	0,3816	5,2545	0,3456	6,9895	0,3295	9,0879	0,3285	10,4063	0,3377	0
Cruz Alta	Hospitalization + Clinical search	0	There is no significant autocorrelation	0	1	0,254	-0,0089	-0,0921	-0,1551	-0,2386	-0,1703	-0,089	2,3526	0,2917	3,1645	0,3121	3,7919	0,3626	5,1134	0,3689	7,3901	0,332	9,95	0,3112	11,7979	0,3086	0
Cruz Alta	Hospitalization + Climate	0	There is no significant autocorrelation	0	1	0,2122	-0,0646	-0,1255	-0,1895	-0,2024	-0,095	-0,0352	1,6212	0,3862	2,322	0,4167	2,994	0,484	4,6564	0,4352	6,4174	0,3965	7,7724	0,4011	8,8314	0,4088	0
Cruz Alta	Hospitalization + Clinical search + Climate	0	There is no significant autocorrelation	0	1	0,1401	-0,0007	-0,1055	-0,1421	-0,1732	-0,1387	-0,08	1,3615	0,4136	2,1064	0,456	3,0377	0,4625	4,2778	0,4481	5,958	0,3988	7,6891	0,3558	9,8303	0,3216	0
Distrito Federal	Hospitalization	0	There is no significant autocorrelation	0	1	0,3213	0,1137	-0,1338	-0,2147	-0,2582	-0,2265	-0,1018	2,4618	0,2294	3,2213	0,2752	3,9954	0,3259	5,587	0,3059	8,0094	0,2486	11,2961	0,1777	13,3165	0,1761	0
Distrito Federal	Hospitalization + Clinical search	0	There is no significant autocorrelation	0	1	0,3389	0,1434	-0,1493	-0,2246	-0,2546	-0,222	-0,1319	2,4732	0,2406	3,395	0,2702	4,1287	0,3211	5,6894	0,286	8,3154	0,2261	11,6743	0,1829	14,8053	0,1593	0
Distrito Federal	Hospitalization + Climate	0	There is no significant autocorrelation	0	1	0,2643	0,1367	-0,1505	-0,2587	-0,2206	-0,1802	-0,091	2,2855	0,2514	2,9697	0,3277	3,7306	0,3653	5,5447	0,3143	7,6754	0,282	10,119	0,2542	12,6895	0,2235	0
Distrito Federal	Hospitalization + Clinical search + Climate	0	There is no significant autocorrelation	0	1	0,1401	-0,0007	-0,1055	-0,1421	-0,1732	-0,1387	-0,08	1,3615	0,4136	2,1064	0,456	3,0377	0,4625	4,2778	0,4481	5,958	0,3988	7,6891	0,3558	9,8303	0,3216	0
Frederico Westphalen	Hospitalization	1	There is no significant autocorrelation	0	1	0,2864	0,1014	-0,0978	-0,2019	-0,2512	-0,2115	-0,1253	1,7106	0,3166	2,2739	0,403	2,8811	0,4655	4,0938	0,4571	6,2913	0,3804	9,1512	0,292	11,8485	0,2521	0
Frederico Westphalen	Hospitalization + Clinical search	0	There is no significant autocorrelation	0	1	0,1618	0,0326	-0,0968	-0,1806	-0,2054	-0,1362	-0,0754	1,6369	0,352	2,2418	0,4554	2,9722	0,4935	4,4141	0,4431	6,322	0,3984	8,157	0,3654	9,8259	0,3297	0
Frederico Westphalen	Hospitalization + Climate	0	There is no significant autocorrelation	0	1	0,1757	0,0804	-0,0787	-0,2107	-0,1938	-0,174	-0,0989	1,4981	0,3595	2,1329	0,4294	2,6742	0,51	4,136	0,4586	5,9581	0,4147	8,1892	0,3524	10,1609	0,3158	0
Frederico Westphalen	Hospitalization + Clinical search + Climate	0	There is no significant autocorrelation	0	1	0,1401	-0,0007	-0,1055	-0,1421	-0,1732	-0,1387	-0,08	1,3615	0,4136	2,1064	0,456	3,0377	0,4625	4,2778	0,4481	5,958	0,3988	7,6891	0,3558	9,8303	0,3216	0
Ijuí	Hospitalization	0	There is no significant autocorrelation	0	1	0,1959	0,0771	-0,1375	-0,1449	-0,2328	-0,1528	-0,1051	1,6762	0,3302	2,3831	0,3895	3,1451	0,4349	4,6393	0,4114	6,6533	0,3437	9,2352	0,276	11,8584	0,2447	0
Ijuí	Hospitalization + Clinical search	0	There is no significant autocorrelation	0	1	0,2058	0,0638	-0,1001	-0,2177	-0,1912	-0,1794	-0,0813	1,8575	0,3355	2,4144	0,4331	3,0841	0,4623	4,9324	0,3987	6,8477	0,3776	9,3057	0,318	11,0886	0,3033	0
Ijuí	Hospitalization + Climate	0	There is no significant autocorrelation	0	1	0,1729	0,006	-0,1356	-0,1615	-0,1919	-0,1377	-0,0522	1,519	0,4068	2,095	0,4615	2,9287	0,5024	4,4444	0,4777	6,135	0,4166	7,7258	0,3837	9,8646	0,3214	0
Ijuí	Hospitalization + Clinical search + Climate	0	There is no significant autocorrelation	0	1	0,1401	-0,0007	-0,1055	-0,1421	-0,1732	-0,1387	-0,08	1,3615	0,4136	2,1064	0,456	3,0377	0,4625	4,2778	0,4481	5,958	0,3988	7,6891	0,3558	9,8303	0,3216	0
Juiz de Fora	Hospitalization	7	There is no significant autocorrelation	0	1	0,0878	0,0073	-0,0819	-0,1999	-0,1035	-0,1212	-0,0886	1,6346	0,3699	2,2684	0,431	3,2763	0,4286	4,8352	0,3936	6,6038	0,3574	8,426	0,3451	10,3629	0,3265	0
Juiz de Fora	Hospitalization + Clinical search	0	There is no significant autocorrelation	0	1	0,0342	0,0727	-0,0473	-0,1869	-0,1195	-0,1673	-0,0859	1,8998	0,3245	2,5427	0,4144	3,222	0,4714	4,8074	0,4168	6,7413	0,3615	8,8866	0,3177	10,7964	0,3014	0
Juiz de Fora	Hospitalization + Climate	2	There is no significant autocorrelation	0	1	0,0728	-0,0114	0,02	-0,2183	-0,1592	-0,1268	-0,0772	1,4997	0,4312	2,035	0,473	2,651	0,5059	4,1876	0,4338	6,3181	0,3568	7,9555	0,3687	9,4506	0,3707	0
Juiz de Fora	Hospitalization + Clinical search + Climate	0	There is no significant autocorrelation	0	1	0,1401	-0,0007	-0,1055	-0,1421	-0,1732	-0,1387	-0,08	1,3615	0,4136	2,1064	0,456	3,0377	0,4625	4,2778	0,4481	5,958	0,3988	7,6891	0,3558	9,8303	0,3216	0
Linhares	Hospitalization	0	There is no significant autocorrelation	0	1	0,041	-0,0895	-0,0713	-0,1081	-0,0999	-0,106	-0,0662	0,8296	0,5413	1,813	0,5066	2,6343	0,5271	3,8025	0,5011	4,8654	0,5001	6,5306	0,4488	8,5705	0,3999	0
Linhares	Hospitalization + Clinical search	0	There is no significant autocorrelation	0	1	-0,0036	-0,0716	-0,0952	-0,0805	-0,1035	-0,0911	-0,0544	0,9329	0,5298	1,8861	0,5206	2,8546	0,5275	4,1135	0,4824	5,3575	0,4547	6,7893	0,4277	8,4734	0,3982	0
Linhares	Hospitalization + Climate	0	There is no significant autocorrelation	0	1	0,0049	-0,1237	-0,0744	-0,0719	-0,0762	-0,0908	-0,0679	0,8279	0,5397	1,9772	0,4709	2,7254	0,5157	4,0998	0,484	5,398	0,4494	6,8734	0,4169	8,6213	0,3788	0
Linhares	Hospitalization + Clinical search + Climate	0	There is no significant autocorrelation	0	1	0,1401	-0,0007	-0,1055	-0,1421	-0,1732	-0,1387	-0,08	1,3615	0,4136	2,1064	0,456	3,0377	0,4625	4,2778	0,4481	5,958	0,3988	7,6891	0,3558	9,8303	0,3216	0
Maringá	Hospitalization	0	There is no significant autocorrelation	0	1	0,1	-0,017	-0,071	-0,1246	-0,2011	-0,117	-0,0693	1,6025	0,3728	2,3028	0,3989	2,9673	0,4548	4,3033	0,4299	6,0562	0,3787	8,1754	0,3294	9,3997	0,3465	0
Maringá	Hospitalization + Clinical search	0	There is no significant autocorrelation	0	1	0,2688	0,0394	-0,0526	-0,2412	-0,2066	-0,1974	-0,1103	2,2745	0,2724	2,954	0,3398	3,3924	0,422	5,0828	0,3722	7,2836	0,33	10,1274	0,2721	12,339	0,24	0
Maringá	Hospitalization + Climate	0	There is no significant autocorrelation	0	1	0,3609	0,0915	-0,1195	-0,2268	-0,2807	-0,211	-0,1144	2,4139	0,2697	3,3973	0,3114	3,9039	0,3778	5,6989	0,3255	8,7645	0,2608	11,5131	0,2187	13,8846	0,1798	0
Maringá	Hospitalization + Clinical search + Climate	0	There is no significant autocorrelation	0	1	0,1401	-0,0007	-0,1055	-0,1421	-0,1732	-0,1387	-0,08	1,3615	0,4136	2,1064	0,456	3,0377	0,4625	4,2778	0,4481	5,958	0,3988	7,6891	0,3558	9,8303	0,3216	0
Marília	Hospitalization	0	There is no significant autocorrelation	0	1	0,0635	-0,0513	0,0049	-0,1878	-0,1546	-0,0986	-0,076	0,7924	0,517	1,3922	0,5902	1,9399	0,637	3,214	0,5643	4,5959	0,5076	5,822	0,4927	7,659	0,4395	0
Marília	Hospitalization + Clinical search	0	There is no significant autocorrelation	0	1	-0,0312	-0,1006	0,0167	-0,1819	-0,1127	-0,0365	-0,0538	0,8962	0,4963	1,5671	0,557	2,1433	0,617	3,2901	0,5638	4,5788	0,5106	5,6591	0,512	6,7275	0,5044	0
Marília	Hospitalization + Climate	0	There is no significant autocorrelation	0	1	-0,0445	-0,1141	0,0553	-0,1509	-0,1127	-0,0657	-0,0674	1,1439	0,4644	1,9819	0,4588	2,54	0,5254	3,6885	0,4899	5,0342	0,4509	6,6724	0,4273	8,5292	0,4039	0
Marília	Hospitalization + Clinical search + Climate	0	There is no significant autocorrelation	0	1	0,1401	-0,0007	-0,1055	-0,1421	-0,1732	-0,1387	-0,08	1,3615	0,4136	2,1064	0,456	3,0377	0,4625	4,2778	0,4481	5,958	0,3988	7,6891	0,3558	9,8303	0,3216	0
Oliveira	Hospitalization	0	There is no significant autocorrelation	0	1	0,1154	-0,038	-0,0926	-0,1362	-0,128	-0,1221	-0,0985	1,0169	0,4469	1,7845	0,4803	2,3651	0,5515	3,41	0,5386	5,1987	0,4602	6,9684	0,423	9,5187	0,3596	0
Oliveira	Hospitalization + Clinical search	0	There is no significant autocorrelation	0	1	0,2336	0,0196	-0,1584	-0,3002	-0,1861	-0,0856	-0,0228	1,3611	0,4092	1,804	0,5025	3,0371	0,463	5,1332	0,3688	6,7058	0,3411	8,191	0,3197	9,6884	0,3028	0
Oliveira	Hospitalization + Climate	3	There is no significant autocorrelation	0	1	0,1884	0,0153	-0,1003	-0,2652	-0,1988	-0,1002	-0,0392	1,2138	0,4044	1,6884	0,5255	2,693	0,5193	4,3987	0,4325	6,1128	0,3794	7,7309	0,3723	8,9321	0,3854	0
Oliveira	Hospitalization + Clinical search + Climate	0	There is no significant autocorrelation	0	1	0,1401	-0,0007	-0,1055	-0,1421	-0,1732	-0,1387	-0,08	1,3615	0,4136	2,1064	0,456	3,0377	0,4625	4,2778	0,4481	5,958	0,3988	7,6891	0,3558	9,8303	0,3216	0
Passo Fundo	Hospitalization	0	There is no significant autocorrelation	0	1	0,1002	-0,1018	-0,0815	-0,1526	-0,1089	-0,0982	-0,0572	1,1687	0,49	1,8765	0,4846	2,8613	0,4897	4,1167	0,4934	5,4416	0,4801	6,5239	0,4853	7,8595	0,4604	0
Passo Fundo	Hospitalization + Clinical search	0	There is no significant autocorrelation	0	1	0,2156	-0,1051	-0,1709	-0,2249	-0,1158	-0,0634	-0,0355	1,4886	0,4188	2,1989	0,4383	3,473	0,4373	5,3646	0,3962	6,5317	0,3972	7,3472	0,413	8,333	0,4149	0
Passo Fundo	Hospitalization + Climate	0	There is no significant autocorrelation	0	1	0,1338	-0,11	-0,0981	-0,1698	-0,1076	-0,1022	-0,046	1,1441	0,4871	1,9754	0,4902	3,1165	0,4761	4,5424	0,4516	5,8323	0,44	7,27	0,4045	8,4934	0,3851	0
Passo Fundo	Hospitalization + Clinical search + Climate	0	There is no significant autocorrelation	0	1	0,1401	-0,0007	-0,1055	-0,1421	-0,1732	-0,1387	-0,08	1,3615	0,4136	2,1064	0,456	3,0377	0,4625	4,2778	0,4481	5,958	0,3988	7,6891	0,3558	9,8303	0,3216	0
Passos	Hospitalization	0	There is no significant autocorrelation	0	1	0,1438	-0,0901	-0,0459	-0,1724	-0,1266	-0,1331	-0,0757	1,2819	0,4031	2,1492	0,4161	2,7277	0,4914	4,1157	0,4529	5,5682	0,4325	7,228	0,4127	9,0538	0,399	0
Passos	Hospitalization + Clinical search	0	There is no significant autocorrelation	0	1	0,1965	-0,0382	-0,0145	-0,1767	-0,1918	-0,1812	-0,0941	1,6855	0,3459	2,3873	0,3891	2,906	0,4712	4,165	0,4517	6,0531	0,3938	8,4867	0,3386	10,6608	0,3058	0
Passos	Hospitalization + Climate	0	There is no significant autocorrelation	0	1	0,2776	0,0084	-0,0804	-0,2008	-0,2413	-0,181	-0,0825	1,7174	0,3272	2,4552	0,3872	2,9334	0,4773	4,5316	0,4329	6,9035	0,3544	9,0965	0,3018	11,5153	0,2374	0
Passos	Hospitalization + Clinical search + Climate	0	There is no significant autocorrelation	0	1	0,1401	-0,0007	-0,1055	-0,1421	-0,1732	-0,1387	-0,08	1,3615	0,4136	2,1064	0,456	3,0377	0,4625	4,2778	0,4481	5,958	0,3988	7,6891	0,3558	9,8303	0,3216	0
Pirapora	Hospitalization	0	There is no significant autocorrelation	0	1	0,107	0,063	-0,127	-0,1795	-0,1803	-0,1267	-0,0566	1,5241	0,3941	2,2464	0,46	3,1847	0,4558	4,4183	0,4283	6,0031	0,3968	7,9672	0,3716	9,3303	0,3718	0
Pirapora	Hospitalization + Clinical search	0	There is no significant autocorrelation	0	1	0,0644	0,0582	-0,1284	-0,1165	-0,1814	-0,1191	-0,0772	1,2672	0,3907	1,9311	0,4523	2,9914	0,4651	3,9109	0,4878	5,8346	0,4079	7,3039	0,3679	8,5617	0,3579	0
Pirapora	Hospitalization + Climate	0	There is no significant autocorrelation	0	1	0,1221	-0,0074	-0,0888	-0,1447	-0,1651	-0,1205	-0,0956	1,3062	0,3997	2,0014	0,4455	2,8019	0,5018	3,8544	0,5113	5,4367	0,4557	7,1702	0,4019	9,6857	0,3354	0
Pirapora	Hospitalization + Clinical search + Climate	0	There is no significant autocorrelation	0	1	0,1401	-0,0007	-0,1055	-0,1421	-0,1732	-0,1387	-0,08	1,3615	0,4136	2,1064	0,456	3,0377	0,4625	4,2778	0,4481	5,958	0,3988	7,6891	0,3558	9,8303	0,3216	0
Porto Alegre	Hospitalization	0	There is no significant autocorrelation	0	1	0,3303	0,0184	-0,1243	-0,2302	-0,2267	-0,1682	-0,0993	1,99	0,2939	2,5366	0,3955	3,4465	0,4305	5,0301	0,3938	7,2694	0,3248	9,8676	0,2572	12,1027	0,2273	0
Porto Alegre	Hospitalization + Clinical search	0	There is no significant autocorrelation	0	1	0,3226	-0,0356	-0,1079	-0,2005	-0,2303	-0,1564	-0,0919	1,9564	0,3115	2,6225	0,3616	3,3635	0,4209	4,9153	0,3888	7,1523	0,3177	9,519	0,2639	11,3237	0,243	0
Porto Alegre	Hospitalization + Climate	0	There is no significant autocorrelation	0	1	0,2801	-0,0504	-0,0858	-0,1867	-0,1967	-0,1418	-0,1187	1,6939	0,3716	2,4212	0,394	3,0727	0,4599	4,5174	0,4448	6,4593	0,3816	8,5027	0,3348	11,07	0,2697	0
Porto Alegre	Hospitalization + Clinical search + Climate	0	There is no significant autocorrelation	0	1	0,1401	-0,0007	-0,1055	-0,1421	-0,1732	-0,1387	-0,08	1,3615	0,4136	2,1064	0,456	3,0377	0,4625	4,2778	0,4481	5,958	0,3988	7,6891	0,3558	9,8303	0,3216	0
Ribeirão Preto	Hospitalization	0	There is no significant autocorrelation	0	1	0,2049	0,0851	-0,13	-0,1787	-0,2392	-0,1661	-0,0759	2,1674	0,2955	2,8693	0,357	3,6042	0,4085	4,9827	0,4022	7,4082	0,315	9,8478	0,2466	11,6935	0,2341	0
Ribeirão Preto	Hospitalization + Clinical search	0	There is no significant autocorrelation	0	1	0,2067	0,058	-0,144	-0,1573	-0,2136	-0,135	-0,1148	1,7809	0,3586	2,748	0,353	3,6867	0,3939	5,0668	0,3921	7,1224	0,3324	9,6062	0,262	12,2372	0,2135	0
Ribeirão Preto	Hospitalization + Climate	0	There is no significant autocorrelation	0	1	0,1798	-0,0701	-0,1111	-0,1116	-0,1234	-0,1434	-0,1201	1,2752	0,4079	2,363	0,405	3,1777	0,4578	4,4688	0,4389	5,9913	0,4146	8,1304	0,3473	10,7601	0,2805	0
Ribeirão Preto	Hospitalization + Clinical search + Climate	0	There is no significant autocorrelation	0	1	0,1401	-0,0007	-0,1055	-0,1421	-0,1732	-0,1387	-0,08	1,3615	0,4136	2,1064	0,456	3,0377	0,4625	4,2778	0,4481	5,958	0,3988	7,6891	0,3558	9,8303	0,3216	0
Rio de Janeiro	Hospitalization	0	There is no significant autocorrelation	0	1	0,2334	-0,0352	-0,2043	-0,1889	-0,1147	-0,136	-0,0542	1,9827	0,3368	2,8819	0,3505	4,1785	0,3022	5,7138	0,3029	7,5009	0,2989	9,6192	0,3018	11,8334	0,2982	0
Rio de Janeiro	Hospitalization + Clinical search	0	There is no significant autocorrelation	0	1	0,1933	-0,0285	-0,1388	-0,1968	-0,1099	-0,1471	-0,0721	1,9022	0,3518	2,881	0,3287	3,6768	0,3516	5,2111	0,331	7,0707	0,3243	9,1584	0,3144	11,2124	0,3288	0
Rio de Janeiro	Hospitalization + Climate	0	There is no significant autocorrelation	0	1	0,3152	0,0452	-0,1573	-0,229	-0,1846	-0,1847	-0,1047	2,3657	0,2499	3,1643	0,3083	3,9173	0,3445	5,5548	0,3336	7,8017	0,3015	10,4302	0,257	12,847	0,2298	0
Rio de Janeiro	Hospitalization + Clinical search + Climate	0	There is no significant autocorrelation	0	1	0,1401	-0,0007	-0,1055	-0,1421	-0,1732	-0,1387	-0,08	1,3615	0,4136	2,1064	0,456	3,0377	0,4625	4,2778	0,4481	5,958	0,3988	7,6891	0,3558	9,8303	0,3216	0
Salvador	Hospitalization	0	There is no significant autocorrelation	0	1	0,0592	-0,1045	-0,1444	-0,0588	-0,0584	-0,1057	-0,0876	1,4971	0,4037	2,4507	0,3979	3,4234	0,4441	4,5556	0,4494	5,5488	0,4552	6,9383	0,4075	8,8757	0,3449	0
Salvador	Hospitalization + Clinical search	7	There is no significant autocorrelation	0	1	0,0183	-0,1432	-0,1399	-0,0616	-0,0202	-0,0953	-0,0582	1,183	0,4659	2,3554	0,4291	3,3427	0,4423	4,6533	0,4174	5,7691	0,4084	6,7114	0,4116	8,4181	0,3672	0
Salvador	Hospitalization + Climate	7	There is no significant autocorrelation	0	1	0,1345	-0,0537	-0,1288	-0,0215	-0,1476	-0,1811	-0,1019	1,3278	0,4497	2,2036	0,4506	2,8841	0,516	4,0642	0,5037	5,5343	0,4625	7,7397	0,335	9,8487	0,2637	0
Salvador	Hospitalization + Clinical search + Climate	0	There is no significant autocorrelation	0	1	0,1401	-0,0007	-0,1055	-0,1421	-0,1732	-0,1387	-0,08	1,3615	0,4136	2,1064	0,456	3,0377	0,4625	4,2778	0,4481	5,958	0,3988	7,6891	0,3558	9,8303	0,3216	0
Santa Cruz do Sul	Hospitalization	0	There is no significant autocorrelation	0	1	-0,0295	-0,0242	-0,1419	-0,0799	-0,1098	-0,0778	-0,0369	0,858	0,5342	1,3682	0,5962	2,1639	0,6127	3,3411	0,5731	4,3038	0,5834	5,4633	0,5613	6,554	0,5518	0
Santa Cruz do Sul	Hospitalization + Clinical search	5	There is no significant autocorrelation	0	1	0,0119	-0,0272	-0,1256	-0,1023	-0,124	-0,0899	-0,0429	0,7217	0,5526	1,2231	0,6325	1,8767	0,6491	3,0369	0,6035	4,0997	0,6025	5,3349	0,5842	6,256	0,5956	0
Santa Cruz do Sul	Hospitalization + Climate	0	There is no significant autocorrelation	0	1	0,016	-0,0543	-0,145	-0,0898	-0,1059	-0,0814	-0,0396	0,8366	0,5181	1,5277	0,5549	2,225	0,5769	3,5546	0,5383	4,5704	0,5476	5,6373	0,5479	6,5638	0,5512	0
Santa Cruz do Sul	Hospitalization + Clinical search + Climate	0	There is no significant autocorrelation	0	1	0,1401	-0,0007	-0,1055	-0,1421	-0,1732	-0,1387	-0,08	1,3615	0,4136	2,1064	0,456	3,0377	0,4625	4,2778	0,4481	5,958	0,3988	7,6891	0,3558	9,8303	0,3216	0
Santa Maria	Hospitalization	0	There is no significant autocorrelation	0	1	-0,0301	-0,0367	-0,1141	-0,007	-0,1291	-0,1104	-0,0726	0,9828	0,4541	1,577	0,5223	2,6542	0,5386	3,3012	0,5771	4,582	0,5157	5,9274	0,4721	7,6033	0,4467	0
Santa Maria	Hospitalization + Clinical search	1	There is no significant autocorrelation	0	1	0,168	0,0198	-0,0846	-0,1317	-0,1998	-0,1742	-0,0976	1,2403	0,4247	1,8435	0,4883	2,3901	0,5509	3,6598	0,5185	5,4951	0,4374	7,7374	0,3596	9,6436	0,3457	0
Santa Maria	Hospitalization + Climate	0	There is no significant autocorrelation	0	1	0,0484	-0,059	-0,1131	-0,057	-0,139	-0,1133	-0,067	0,9505	0,5183	1,5493	0,5479	2,2185	0,5907	3,1386	0,5902	4,5524	0,525	5,8563	0,496	6,9611	0,5001	0
Santa Maria	Hospitalization + Clinical search + Climate	0	There is no significant autocorrelation	0	1	0,1401	-0,0007	-0,1055	-0,1421	-0,1732	-0,1387	-0,08	1,3615	0,4136	2,1064	0,456	3,0377	0,4625	4,2778	0,4481	5,958	0,3988	7,6891	0,3558	9,8303	0,3216	0
São Miguel do Oeste	Hospitalization	0	There is no significant autocorrelation	0	1	0,3484	0,0599	-0,1932	-0,2267	-0,2251	-0,1778	-0,0855	2,2632	0,2887	3,1071	0,3258	4,0201	0,3434	5,6175	0,3359	7,9377	0,3075	10,2677	0,2641	12,0247	0,2623	0
São Miguel do Oeste	Hospitalization + Clinical search	1	There is no significant autocorrelation	0	1	0,2586	0,0585	-0,1445	-0,1877	-0,2187	-0,1729	-0,0933	1,6591	0,3677	2,2801	0,4425	2,9104	0,4917	4,1462	0,4747	6,2346	0,4156	8,4752	0,356	10,8961	0,2968	0
São Miguel do Oeste	Hospitalization + Climate	0	There is no significant autocorrelation	0	1	0,1236	-0,0634	-0,1893	-0,1701	-0,1283	-0,0533	-0,0192	1,3933	0,3758	1,9644	0,4437	3,069	0,4654	4,4151	0,4481	5,6388	0,4216	6,7145	0,4219	7,9352	0,4163	0
São Miguel do Oeste	Hospitalization + Clinical search + Climate	0	There is no significant autocorrelation	0	1	0,1401	-0,0007	-0,1055	-0,1421	-0,1732	-0,1387	-0,08	1,3615	0,4136	2,1064	0,456	3,0377	0,4625	4,2778	0,4481	5,958	0,3988	7,6891	0,3558	9,8303	0,3216	0
São Paulo	Hospitalization	0	There is no significant autocorrelation	0	1	0,3209	0,0567	-0,1679	-0,1621	-0,2014	-0,1959	-0,1503	1,9478	0,3189	2,8072	0,331	3,6167	0,3693	4,9517	0,3742	6,9596	0,3325	9,5865	0,2799	13,0815	0,1993	0
São Paulo	Hospitalization + Clinical search	7	There is no significant autocorrelation	0	1	0,0257	0,3024	-0,3149	0,0335	-0,2652	-0,06	-0,2215	1,6666	0,2909	3,2116	0,2458	5,1911	0,2148	6,339	0,2472	8,3822	0,1964	9,9281	0,1959	15,0496	0,0794	0
São Paulo	Hospitalization + Climate	1	There is no significant autocorrelation	0	1	0,3575	0,0648	-0,15	-0,2599	-0,2257	-0,1833	-0,1034	2,4633	0,2631	3,1503	0,3247	4,0721	0,3525	6,0829	0,317	8,4775	0,2736	10,9635	0,2404	13,3829	0,1996	0
São Paulo	Hospitalization + Clinical search + Climate	0	There is no significant autocorrelation	0	1	0,1401	-0,0007	-0,1055	-0,1421	-0,1732	-0,1387	-0,08	1,3615	0,4136	2,1064	0,456	3,0377	0,4625	4,2778	0,4481	5,958	0,3988	7,6891	0,3558	9,8303	0,3216	0
Uberaba	Hospitalization	0	There is no significant autocorrelation	0	1	0,1065	0,0091	-0,0606	-0,2267	-0,1357	-0,1249	-0,0677	1,2384	0,4299	1,8054	0,5149	2,4497	0,5692	4,0744	0,4823	5,5688	0,4398	7,2246	0,4028	8,9957	0,3759	0
Uberaba	Hospitalization + Clinical search	0	There is no significant autocorrelation	0	1	0,0692	-0,0055	-0,058	-0,1935	-0,1267	-0,117	-0,0683	1,0378	0,4622	1,7357	0,5041	2,1963	0,5865	3,6733	0,4966	4,95	0,4719	6,5203	0,438	8,0954	0,4183	0
Uberaba	Hospitalization + Climate	0	There is no significant autocorrelation	0	1	0,0937	-0,0322	-0,0729	-0,2365	-0,1099	-0,1025	-0,0397	0,9403	0,4914	1,4103	0,5707	1,9196	0,6418	3,591	0,517	4,7873	0,4836	6,2122	0,4486	7,6146	0,4459	0
Uberaba	Hospitalization + Clinical search + Climate	0	There is no significant autocorrelation	0	1	0,1401	-0,0007	-0,1055	-0,1421	-0,1732	-0,1387	-0,08	1,3615	0,4136	2,1064	0,456	3,0377	0,4625	4,2778	0,4481	5,958	0,3988	7,6891	0,3558	9,8303	0,3216	0
Uberlândia	Hospitalization	0	There is no significant autocorrelation	0	1	0,0405	-0,0768	-0,028	-0,1439	-0,1287	-0,0798	-0,0832	1,3772	0,3958	2,3014	0,4047	3,2778	0,4299	4,6701	0,4119	6,261	0,3704	8,3089	0,3204	10,8283	0,2826	0
Uberlândia	Hospitalization + Clinical search	0	There is no significant autocorrelation	0	1	0,0744	-0,049	-0,0824	-0,0835	-0,1486	-0,1337	-0,0772	1,3603	0,4182	2,3535	0,4257	3,2723	0,4517	4,5286	0,4253	6,3869	0,3602	8,4272	0,3006	10,3973	0,2725	0
Uberlândia	Hospitalization + Climate	0	There is no significant autocorrelation	0	1	0,248	0,0009	-0,1037	-0,1738	-0,2144	-0,1849	-0,0721	1,6492	0,3516	2,3736	0,412	3,0583	0,4514	4,4761	0,4039	6,5759	0,3444	8,847	0,2966	10,7028	0,3013	0
Uberlândia	Hospitalization + Clinical search + Climate	0	There is no significant autocorrelation	0	1	0,1401	-0,0007	-0,1055	-0,1421	-0,1732	-0,1387	-0,08	1,3615	0,4136	2,1064	0,456	3,0377	0,4625	4,2778	0,4481	5,958	0,3988	7,6891	0,3558	9,8303	0,3216	0
