# Supplementary material for: Dengue hospitalizations in Brazil: Forecasting with climatic and physicians’ digital search data under real-world reporting delays
Source: PLOS Digit Health. 2026 May 29;5(5):e0001206. doi: 10.1371/journal.pdig.0001206 (PMC13221015; doi:10.1371/journal.pdig.0001206)
Supplement: S9 Table — (CSV) [file pdig.0001206.s009.csv]

igr	network_architecture	tlcc_best_lag	result_acf	acf_count	ACF_Lag_0	ACF_Lag_1	ACF_Lag_2	ACF_Lag_3	ACF_Lag_4	ACF_Lag_5	ACF_Lag_6	ACF_Lag_7	Ljung-Box Stat (lag 1)	Ljung-Box p-value (lag 1)	Ljung-Box Stat (lag 2)	Ljung-Box p-value (lag 2)	Ljung-Box Stat (lag 3)	Ljung-Box p-value (lag 3)	Ljung-Box Stat (lag 4)	Ljung-Box p-value (lag 4)	Ljung-Box Stat (lag 5)	Ljung-Box p-value (lag 5)	Ljung-Box Stat (lag 6)	Ljung-Box p-value (lag 6)	Ljung-Box Stat (lag 7)	Ljung-Box p-value (lag 7)	count_lb_pvalue_lt_0.05
Alegre	Hospitalization	0	There is no significant autocorrelation	0	1	0,0279	-0,0057	-0,1007	-0,126	-0,1118	-0,1137	-0,07	0,9228	0,4925	1,6496	0,5304	2,2574	0,5779	3,2589	0,5723	4,4112	0,543	6,296	0,4644	8,1012	0,4189	0
Alegre	Hospitalization + Clinical search	0	There is no significant autocorrelation	0	1	0,0979	-0,0151	-0,0838	-0,1445	-0,1338	-0,14	-0,0806	0,8485	0,4761	1,8744	0,481	2,5282	0,5272	3,8027	0,4835	5,1968	0,4521	6,928	0,4024	8,8965	0,3662	0
Alegre	Hospitalization + Climate	0	There is no significant autocorrelation	0	1	0,0112	-0,0068	-0,1148	-0,0966	-0,0955	-0,127	-0,0705	1,2796	0,4355	2,0538	0,4732	2,8614	0,5131	3,8838	0,5154	5,2666	0,4766	6,7598	0,4454	8,7133	0,3835	0
Alegre	Hospitalization + Clinical search + Climate	7	There is no significant autocorrelation	0	1	0,0534	0,0272	-0,0982	-0,0933	-0,1173	-0,1482	-0,1236	1,0586	0,4867	1,5718	0,5585	2,0905	0,6188	2,9673	0,6173	4,3452	0,5646	6,4047	0,4572	9,8472	0,3086	0
Belo Horizonte	Hospitalization	4	There is no significant autocorrelation	0	1	-0,0719	0,2661	-0,2958	-0,0366	-0,1199	-0,1508	-0,0911	2,5069	0,201	3,5572	0,2414	5,3942	0,2272	6,1066	0,2587	7,4508	0,2535	9,3251	0,2428	10,9613	0,2698	0
Belo Horizonte	Hospitalization + Clinical search	0	There is no significant autocorrelation	0	1	0,4463	0,0944	-0,0978	-0,2541	-0,3059	-0,2551	-0,1277	2,7515	0,1922	3,2511	0,2958	3,5261	0,3919	5,0794	0,361	7,9308	0,2687	11,314	0,2127	13,6462	0,2097	0
Belo Horizonte	Hospitalization + Climate	6	There is no significant autocorrelation	0	1	0,305	0,1763	-0,0227	-0,2679	-0,2707	-0,2507	-0,1694	2,2376	0,2583	3,0226	0,2984	3,2298	0,4191	4,9651	0,3546	7,6826	0,2685	10,9781	0,1803	14,4862	0,141	0
Belo Horizonte	Hospitalization + Clinical search + Climate	0	There is no significant autocorrelation	0	1	0,3237	0,097	-0,0247	-0,2371	-0,2433	-0,2551	-0,1605	2,5363	0,2381	3,0419	0,3228	3,2433	0,4268	4,6547	0,3985	7,2486	0,3172	10,6811	0,2383	13,7578	0,2156	0
Campina Grande	Hospitalization	0	There is no significant autocorrelation	0	1	0,0484	-0,0473	-0,1528	-0,136	-0,1012	-0,0908	-0,0202	1,5029	0,3922	2,1356	0,4353	3,2252	0,4594	4,6395	0,4592	5,7328	0,4678	6,8426	0,452	7,9187	0,4483	0
Campina Grande	Hospitalization + Clinical search	0	There is no significant autocorrelation	0	1	0,0381	-0,0286	-0,1723	-0,1228	-0,1237	-0,063	-0,0277	1,5167	0,4015	2,0924	0,4688	3,2329	0,4585	4,7033	0,4404	5,9847	0,4346	7,4613	0,3776	8,7356	0,3599	0
Campina Grande	Hospitalization + Climate	0	There is no significant autocorrelation	0	1	0,0054	-0,0784	-0,1694	-0,1117	-0,0779	-0,0559	-0,0121	1,7429	0,3463	2,4665	0,3735	3,7303	0,3855	5,0449	0,3992	6,1774	0,4014	7,0827	0,3981	8,1987	0,3977	0
Campina Grande	Hospitalization + Clinical search + Climate	0	There is no significant autocorrelation	0	1	0,0235	-0,0517	-0,1541	-0,1243	-0,1009	-0,0715	-0,0209	1,8435	0,3245	2,4439	0,3638	3,4724	0,4122	4,9522	0,4096	6,1109	0,4105	7,1691	0,3885	8,4839	0,3709	0
Campos dos Goytacazes	Hospitalization	0	There is no significant autocorrelation	0	1	0,1033	-0,0933	-0,0697	-0,143	-0,1202	-0,0927	-0,0843	1,0054	0,4485	1,8484	0,465	2,5353	0,5264	3,9886	0,4703	5,5366	0,4167	7,1707	0,377	8,6627	0,3688	0
Campos dos Goytacazes	Hospitalization + Clinical search	0	There is no significant autocorrelation	0	1	0,1759	-0,0347	-0,1055	-0,1901	-0,1636	-0,1059	-0,0761	1,3261	0,4083	1,9308	0,4625	2,7171	0,5079	4,3365	0,437	5,9199	0,4004	7,8856	0,338	9,5207	0,3341	0
Campos dos Goytacazes	Hospitalization + Climate	0	There is no significant autocorrelation	0	1	0,1253	-0,0806	-0,1247	-0,1267	-0,1111	-0,1002	-0,082	1,0874	0,4449	1,8811	0,4589	2,7145	0,4908	4,2306	0,4406	5,7039	0,4105	7,2377	0,3793	8,6915	0,3686	0
Campos dos Goytacazes	Hospitalization + Clinical search + Climate	1	There is no significant autocorrelation	0	1	0,1447	-0,0813	-0,1294	-0,1466	-0,0947	-0,0975	-0,0952	1,1628	0,4558	1,8914	0,4635	2,7992	0,4896	4,209	0,4543	5,6557	0,4199	7,1918	0,3816	8,8517	0,3504	0
Catalão	Hospitalization	0	There is no significant autocorrelation	0	1	0,0684	-0,0922	-0,1543	-0,155	-0,0678	-0,0868	-0,0123	0,7437	0,5206	1,8419	0,4946	2,8047	0,5079	4,4896	0,4254	5,6349	0,4164	7,0535	0,3905	7,9122	0,4171	0
Catalão	Hospitalization + Clinical search	0	There is no significant autocorrelation	0	1	0,0052	-0,104	-0,1158	-0,1254	-0,0491	-0,0987	-0,0122	0,6545	0,5511	1,7845	0,5148	2,6092	0,541	3,9305	0,4873	4,8656	0,4951	6,0133	0,4761	6,811	0,505	0
Catalão	Hospitalization + Climate	0	There is no significant autocorrelation	0	1	-0,0034	-0,0984	-0,1459	-0,1202	-0,0302	-0,0848	-0,0172	0,7139	0,5746	1,8304	0,5164	2,823	0,5245	4,2778	0,4446	5,1664	0,4572	6,523	0,4221	7,4073	0,445	0
Catalão	Hospitalization + Clinical search + Climate	0	There is no significant autocorrelation	0	1	-0,0936	-0,1137	-0,1252	-0,1068	0,006	-0,0782	0,0115	0,9275	0,5515	2,1058	0,4877	3,0802	0,489	4,3423	0,4507	5,4368	0,4505	6,5553	0,4435	7,3763	0,4595	0
Cruz Alta	Hospitalization	0	There is no significant autocorrelation	0	1	0,1833	-0,1862	-0,1548	-0,0406	-0,1034	-0,1418	-0,0566	1,2437	0,4349	2,8263	0,3325	3,8151	0,3648	4,8069	0,3984	6,6127	0,3462	8,1846	0,3225	9,3081	0,3304	0
Cruz Alta	Hospitalization + Clinical search	1	There is no significant autocorrelation	0	1	0,2939	0,0194	-0,0574	-0,2011	-0,195	-0,1977	-0,1622	1,7701	0,3289	2,4322	0,4047	2,7481	0,4969	4,3877	0,4284	6,1273	0,3872	8,6857	0,3257	12,2728	0,232	0
Cruz Alta	Hospitalization + Climate	0	There is no significant autocorrelation	0	1	0,1533	-0,0483	-0,1753	-0,2222	-0,1091	-0,0873	-0,0112	0,9757	0,4682	1,7301	0,5284	2,9005	0,472	4,9143	0,3832	5,8449	0,4047	6,9306	0,419	9,2238	0,3381	0
Cruz Alta	Hospitalization + Clinical search + Climate	0	There is no significant autocorrelation	0	1	0,1973	-0,0835	-0,1179	-0,1644	-0,1162	-0,1192	-0,096	1,2971	0,4102	2,0616	0,4616	2,7134	0,5232	4,0697	0,5046	5,2956	0,4992	6,8072	0,4617	8,8532	0,3999	0
Distrito Federal	Hospitalization	7	There is no significant autocorrelation	0	1	-0,1348	0,3458	-0,3587	0,0058	-0,2332	-0,0245	-0,1004	2,2328	0,2439	3,9479	0,1983	6,4713	0,1796	7,2357	0,2049	8,9418	0,1513	10,5587	0,1565	12,4274	0,1328	0
Distrito Federal	Hospitalization + Clinical search	0	There is no significant autocorrelation	0	1	0,3406	0,1317	-0,1506	-0,2146	-0,2597	-0,2302	-0,1172	2,5583	0,2148	3,3418	0,2889	4,0278	0,3341	5,5499	0,3171	8,0975	0,2558	11,3134	0,1926	14,0527	0,1698	0
Distrito Federal	Hospitalization + Climate	0	There is no significant autocorrelation	0	1	0,3932	0,0966	-0,1436	-0,259	-0,2344	-0,2104	-0,1424	2,5752	0,2364	3,191	0,3079	3,9382	0,3471	5,5811	0,3119	8,2716	0,2415	11,2339	0,2175	14,3811	0,1907	0
Distrito Federal	Hospitalization + Clinical search + Climate	0	There is no significant autocorrelation	0	1	0,3943	0,1089	-0,1505	-0,245	-0,2934	-0,2184	-0,0958	2,8402	0,1949	3,3697	0,2785	4,0269	0,3125	5,7102	0,2873	8,4958	0,2173	11,6488	0,1889	13,6897	0,1991	0
Frederico Westphalen	Hospitalization	3	There is no significant autocorrelation	0	1	0,3089	0,1326	-0,0621	-0,2052	-0,2597	-0,2708	-0,1437	1,8264	0,3186	2,4244	0,4053	2,8355	0,4734	4,0305	0,461	6,3388	0,3778	10,1143	0,2147	13,7835	0,1569	0
Frederico Westphalen	Hospitalization + Clinical search	0	There is no significant autocorrelation	0	1	0,1827	0,0304	-0,1003	-0,225	-0,1667	-0,1493	-0,0718	1,3545	0,4148	1,8645	0,5061	2,6071	0,5449	4,1963	0,4749	5,7469	0,4505	7,5655	0,3689	9,0216	0,3393	0
Frederico Westphalen	Hospitalization + Climate	0	There is no significant autocorrelation	0	1	0,1237	0,0876	-0,0281	-0,2216	-0,1626	-0,19	-0,1091	1,1338	0,4697	1,6761	0,5384	2,1549	0,5889	3,6771	0,494	5,2644	0,4555	7,5447	0,377	10,0434	0,3034	0
Frederico Westphalen	Hospitalization + Clinical search + Climate	0	There is no significant autocorrelation	0	1	0,1278	0,0523	-0,0865	-0,1535	-0,1603	-0,1817	-0,0982	1,479	0,4248	2,2384	0,4518	2,9329	0,501	4,2544	0,4786	5,7741	0,4537	7,9463	0,3839	10,2112	0,3311	0
Ijuí	Hospitalization	4	There is no significant autocorrelation	0	1	-0,1697	0,2591	-0,3464	-0,0206	-0,0827	-0,0866	-0,053	2,4024	0,2205	3,4681	0,2637	5,7949	0,2251	6,6006	0,2387	7,3774	0,2664	8,5485	0,2672	9,3786	0,3063	0
Ijuí	Hospitalization + Clinical search	0	There is no significant autocorrelation	0	1	0,2078	-0,0073	-0,0968	-0,129	-0,209	-0,1792	-0,0865	1,7495	0,3081	2,1843	0,4158	2,7911	0,4837	4,0607	0,4773	5,8034	0,4123	8,3535	0,3272	10,0925	0,3199	0
Ijuí	Hospitalization + Climate	0	There is no significant autocorrelation	0	1	0,2376	0,0142	-0,1017	-0,2269	-0,2046	-0,1495	-0,0691	1,5168	0,4089	2,0525	0,4813	2,5258	0,551	4,2192	0,4945	5,9957	0,4426	8,0012	0,3782	9,8961	0,3202	0
Ijuí	Hospitalization + Clinical search + Climate	0	There is no significant autocorrelation	0	1	0,2068	0,0331	-0,1109	-0,1932	-0,189	-0,1546	-0,0922	1,682	0,3571	2,1925	0,438	2,7328	0,4984	4,3401	0,4526	5,8302	0,4361	7,9091	0,3901	10,054	0,3653	0
Juiz de Fora	Hospitalization	4	There is no significant autocorrelation	0	1	-0,1018	0,2067	-0,2309	-0,0762	-0,071	-0,1479	-0,0789	2,4591	0,1941	3,2807	0,281	4,5492	0,303	5,513	0,3131	6,8552	0,316	8,5135	0,3213	9,9124	0,3497	0
Juiz de Fora	Hospitalization + Clinical search	0	There is no significant autocorrelation	0	1	0,1657	0,0717	-0,0601	-0,2107	-0,1643	-0,1902	-0,1122	1,8255	0,3153	2,3312	0,4162	2,954	0,4819	4,606	0,4224	6,5245	0,3631	9,2083	0,2867	11,5006	0,2513	0
Juiz de Fora	Hospitalization + Climate	0	There is no significant autocorrelation	0	1	0,0799	0,051	-0,0616	-0,1808	-0,1545	-0,1597	-0,0744	1,6275	0,3836	2,2058	0,463	2,8063	0,5158	4,3961	0,4455	6,7046	0,3514	8,5465	0,3389	10,417	0,3031	0
Juiz de Fora	Hospitalization + Clinical search + Climate	0	There is no significant autocorrelation	0	1	0,0911	0,0174	-0,0547	-0,1765	-0,1542	-0,1442	-0,079	1,4384	0,4209	2,2468	0,4447	2,8666	0,4937	4,3032	0,4438	6,3719	0,3812	8,3311	0,3573	10,2047	0,3368	0
Linhares	Hospitalization	0	There is no significant autocorrelation	0	1	0,0983	-0,0721	-0,0749	-0,1057	-0,1323	-0,1376	-0,0758	0,9622	0,5272	1,9032	0,4808	2,4347	0,5497	3,682	0,5075	5,0818	0,4699	6,9301	0,4115	8,708	0,3811	0
Linhares	Hospitalization + Clinical search	0	There is no significant autocorrelation	0	1	0,056	-0,0977	-0,0674	-0,1014	-0,1174	-0,1115	-0,0606	0,9004	0,5311	1,9009	0,4936	2,5124	0,5399	3,8855	0,4941	5,1023	0,4782	6,6228	0,4386	8,3094	0,4158	0
Linhares	Hospitalization + Climate	0	There is no significant autocorrelation	0	1	0,0577	-0,0844	-0,076	-0,0941	-0,0967	-0,12	-0,0865	0,8648	0,5157	1,6786	0,5204	2,3414	0,5739	3,5073	0,533	4,8681	0,4801	6,5584	0,4282	8,4529	0,3807	0
Linhares	Hospitalization + Clinical search + Climate	0	There is no significant autocorrelation	0	1	0,0799	-0,0903	-0,109	-0,127	-0,0876	-0,1063	-0,0597	0,9511	0,5064	1,8893	0,4907	2,6876	0,5213	3,9721	0,4764	5,359	0,4412	6,6681	0,4308	8,11	0,4429	0
Maringá	Hospitalization	0	There is no significant autocorrelation	0	1	0,2931	0,1255	-0,0337	-0,2073	-0,2561	-0,2365	-0,1849	2,1507	0,2663	2,7187	0,3549	3,0817	0,4465	4,4943	0,4281	7,0458	0,3371	10,0684	0,2449	13,9999	0,1392	0
Maringá	Hospitalization + Clinical search	0	There is no significant autocorrelation	0	1	0,2624	0,0329	-0,0447	-0,2019	-0,1962	-0,2023	-0,1502	1,9173	0,3195	2,5669	0,3811	3,1181	0,4585	4,5381	0,4366	6,6812	0,359	9,2455	0,2848	12,6419	0,2028	0
Maringá	Hospitalization + Climate	0	There is no significant autocorrelation	0	1	0,0851	-0,0765	0,1129	-0,2256	-0,1929	-0,1051	-0,0978	1,2703	0,462	1,978	0,487	3,2261	0,4667	4,8606	0,3978	6,3524	0,3633	7,9905	0,3317	9,6512	0,3142	0
Maringá	Hospitalization + Clinical search + Climate	0	There is no significant autocorrelation	0	1	0,1925	-0,0836	-0,0528	-0,067	-0,1094	-0,2108	-0,1688	1,1579	0,3666	1,946	0,4477	2,5519	0,542	3,536	0,5386	4,6097	0,5211	8,0481	0,3209	12,1037	0,1765	0
Marília	Hospitalization	0	There is no significant autocorrelation	0	1	0,0366	-0,097	0,0162	-0,1301	-0,1443	-0,1036	-0,0778	0,5852	0,5865	1,5386	0,5616	2,0397	0,6268	3,407	0,542	4,855	0,4954	5,9757	0,4769	8,2641	0,3859	0
Marília	Hospitalization + Clinical search	0	There is no significant autocorrelation	0	1	0,0379	-0,0787	0,0089	-0,1551	-0,1545	-0,0929	-0,0656	0,7237	0,5244	1,44	0,5641	1,9069	0,6304	3,0906	0,573	4,4594	0,5234	5,5365	0,5182	7,0297	0,4895	0
Marília	Hospitalization + Climate	0	There is no significant autocorrelation	0	1	-0,0729	-0,0951	0,0381	-0,1412	-0,1377	-0,02	-0,0713	0,6615	0,5995	1,4173	0,583	2,0844	0,6226	3,2657	0,5666	4,6765	0,5009	5,5793	0,5172	7,7163	0,4443	0
Marília	Hospitalization + Clinical search + Climate	0	There is no significant autocorrelation	0	1	-0,0272	-0,1163	0,0217	-0,1375	-0,1299	-0,0568	-0,054	0,7577	0,5546	1,6078	0,5518	2,1162	0,6194	3,2541	0,5665	4,4331	0,5311	5,2623	0,5488	6,5674	0,5223	0
Oliveira	Hospitalization	6	There is no significant autocorrelation	0	1	-0,2233	0,3043	-0,3632	0,0529	-0,2616	0,0679	-0,0768	2,2649	0,2517	3,823	0,261	6,5628	0,2348	7,4312	0,2586	9,415	0,1917	11,2475	0,1755	12,4758	0,1612	0
Oliveira	Hospitalization + Clinical search	0	There is no significant autocorrelation	0	1	0,1093	0,043	-0,138	-0,2263	-0,1566	-0,0776	-0,0538	1,3475	0,3746	1,927	0,4643	2,8455	0,4834	4,2624	0,4208	5,7216	0,4097	7,4378	0,372	8,8899	0,3673	0
Oliveira	Hospitalization + Climate	0	There is no significant autocorrelation	0	1	0,1414	-0,0312	-0,0312	-0,1567	-0,1723	-0,1876	-0,0624	1,0198	0,4707	1,8193	0,4931	2,3728	0,555	3,5069	0,5336	5,34	0,4512	7,6206	0,3579	9,9763	0,295	0
Oliveira	Hospitalization + Clinical search + Climate	0	There is no significant autocorrelation	0	1	0,2741	0,0452	-0,0399	-0,2699	-0,2899	-0,163	-0,0565	1,4403	0,3316	1,9459	0,4527	2,3691	0,5513	4,1239	0,4421	6,8593	0,306	8,6228	0,2813	10,0803	0,2725	0
Passo Fundo	Hospitalization	1	There is no significant autocorrelation	0	1	0,0137	-0,0928	-0,0087	-0,0751	-0,1082	-0,1614	-0,0675	0,8339	0,5196	1,6677	0,5473	2,3314	0,5963	3,2535	0,5934	4,2035	0,5991	6,1622	0,4801	7,4181	0,4605	0
Passo Fundo	Hospitalization + Clinical search	1	There is no significant autocorrelation	0	1	0,105	-0,1088	-0,0693	-0,1632	-0,1155	-0,0938	-0,0545	1,2079	0,4391	1,8737	0,4764	2,9413	0,4758	4,1414	0,475	5,3752	0,4663	6,5086	0,4668	7,4111	0,477	0
Passo Fundo	Hospitalization + Climate	0	There is no significant autocorrelation	0	1	0,0481	-0,1764	-0,0412	-0,0968	-0,1119	-0,0726	-0,0492	0,9421	0,5074	1,8761	0,49	2,9408	0,4993	3,9189	0,5223	5,1177	0,4897	6,1167	0,4849	7,2614	0,4638	0
Passo Fundo	Hospitalization + Clinical search + Climate	0	There is no significant autocorrelation	0	1	0,0146	-0,19	-0,0039	-0,0861	-0,082	-0,0942	-0,0584	1,1343	0,4679	2,2873	0,42	3,1661	0,4551	4,1067	0,4797	5,3309	0,4731	6,6221	0,4623	7,6775	0,4699	0
Passos	Hospitalization	0	There is no significant autocorrelation	0	1	0,3588	0,0622	-0,0493	-0,2218	-0,2476	-0,2668	-0,1356	1,8932	0,2856	2,3776	0,3791	2,804	0,4873	4,3205	0,4462	6,4235	0,3707	10,0608	0,2182	13,2757	0,161	0
Passos	Hospitalization + Clinical search	0	There is no significant autocorrelation	0	1	0,1941	-0,0566	-0,0181	-0,1603	-0,1806	-0,1787	-0,0998	1,1594	0,419	1,8904	0,4744	2,3738	0,5607	3,8873	0,5037	5,4459	0,4596	7,5921	0,3793	10,0386	0,2816	0
Passos	Hospitalization + Climate	2	There is no significant autocorrelation	0	1	0,351	-0,0191	-0,1428	-0,2167	-0,1787	-0,1873	-0,1064	1,99	0,2894	2,779	0,3233	3,6407	0,3822	5,6902	0,3413	7,386	0,3108	9,6352	0,2339	12,3765	0,1801	0
Passos	Hospitalization + Clinical search + Climate	0	There is no significant autocorrelation	0	1	0,174	-0,0583	-0,0445	-0,1959	-0,1718	-0,1285	-0,0751	1,3183	0,4241	1,96	0,4558	2,6764	0,5148	4,0715	0,4833	5,8241	0,4326	7,2866	0,4062	9,1009	0,3485	0
Pirapora	Hospitalization	6	There is no significant autocorrelation	0	1	0,0936	0,0888	-0,1622	-0,0992	-0,233	-0,1145	-0,0734	1,4972	0,391	1,9226	0,4773	3,0442	0,4743	3,7949	0,5146	5,9006	0,3995	8,1815	0,3244	9,796	0,3061	0
Pirapora	Hospitalization + Clinical search	0	There is no significant autocorrelation	0	1	0,1234	0,0126	-0,1283	-0,1651	-0,174	-0,126	-0,0426	1,6634	0,3652	2,1566	0,4461	3,1407	0,4668	4,2352	0,4591	5,8549	0,4192	7,43	0,4008	8,8305	0,3714	0
Pirapora	Hospitalization + Climate	0	There is no significant autocorrelation	0	1	0,0609	0,0534	-0,1573	-0,0843	-0,1794	-0,1072	-0,0861	1,0678	0,4844	1,8327	0,5122	3,0914	0,4757	4,0987	0,4827	5,5628	0,4464	7,156	0,4071	9,7981	0,3265	0
Pirapora	Hospitalization + Clinical search + Climate	0	There is no significant autocorrelation	0	1	0,2077	0,1149	-0,1272	-0,1577	-0,2513	-0,168	-0,1183	1,7265	0,3249	2,4371	0,4138	3,1839	0,4492	4,1016	0,4576	6,5098	0,3665	8,6756	0,3346	11,0003	0,2907	0
Porto Alegre	Hospitalization	0	There is no significant autocorrelation	0	1	0,1658	-0,0897	-0,104	-0,1312	-0,1618	-0,0908	-0,0882	1,6572	0,3779	2,6211	0,3619	3,3444	0,4234	4,8614	0,4088	6,3121	0,4051	7,9933	0,3657	9,8884	0,3304	0
Porto Alegre	Hospitalization + Clinical search	0	There is no significant autocorrelation	0	1	0,2693	-0,053	-0,0826	-0,1827	-0,1869	-0,1469	-0,1172	1,5634	0,3818	2,1452	0,446	2,5837	0,5421	4,1623	0,4961	5,6604	0,464	7,6635	0,3897	9,844	0,3304	0
Porto Alegre	Hospitalization + Climate	0	There is no significant autocorrelation	0	1	0,1432	-0,1509	-0,0892	-0,1021	-0,1317	-0,092	-0,0774	1,3441	0,4455	2,5166	0,3742	3,294	0,4348	4,7043	0,4338	6,1885	0,4052	7,6566	0,3748	9,4977	0,3242	0
Porto Alegre	Hospitalization + Clinical search + Climate	0	There is no significant autocorrelation	0	1	0,2227	-0,0932	-0,0776	-0,1509	-0,1782	-0,1311	-0,0916	1,354	0,3968	2,0741	0,4321	2,625	0,52	4,1519	0,4718	5,6863	0,4355	7,4094	0,3796	9,3106	0,3255	0
Ribeirão Preto	Hospitalization	6	There is no significant autocorrelation	0	1	-0,0357	0,2068	-0,1854	-0,0627	-0,3131	-0,0071	-0,1029	1,6537	0,3199	2,4314	0,3948	3,247	0,4361	3,9472	0,4828	6,7725	0,309	8,9152	0,2742	11,0668	0,2614	0
Ribeirão Preto	Hospitalization + Clinical search	0	There is no significant autocorrelation	0	1	0,2662	0,0934	-0,1449	-0,1697	-0,2382	-0,1782	-0,1287	1,6887	0,3814	2,505	0,3784	3,1653	0,4349	4,3647	0,4437	6,6254	0,3672	9,0751	0,3134	11,713	0,2621	0
Ribeirão Preto	Hospitalization + Climate	0	There is no significant autocorrelation	0	1	0,3116	0,0471	-0,1523	-0,1866	-0,2032	-0,188	-0,1287	1,7685	0,322	2,5448	0,3532	3,3016	0,4187	4,5826	0,4022	6,4994	0,3556	8,9401	0,3019	11,4722	0,2546	0
Ribeirão Preto	Hospitalization + Clinical search + Climate	0	There is no significant autocorrelation	0	1	0,277	0,0857	-0,1007	-0,1737	-0,2265	-0,2174	-0,1444	1,6474	0,3278	2,2763	0,4009	2,7691	0,4837	3,8977	0,4803	6,1164	0,3861	9,2332	0,2869	12,3406	0,2262	0
Rio de Janeiro	Hospitalization	0	There is no significant autocorrelation	0	1	0,4442	0,1107	-0,1394	-0,2647	-0,2706	-0,2669	-0,1132	2,7836	0,1982	3,4355	0,2741	4,05	0,3252	6,0292	0,2831	8,7073	0,2314	12,2567	0,1554	15,6455	0,1222	0
Rio de Janeiro	Hospitalization + Clinical search	0	There is no significant autocorrelation	0	1	0,3821	0,051	-0,1411	-0,2163	-0,213	-0,2059	-0,1569	2,267	0,2403	2,806	0,3351	3,4827	0,4003	5,0678	0,3698	6,9952	0,3471	9,488	0,2722	12,8326	0,1855	0
Rio de Janeiro	Hospitalization + Climate	0	There is no significant autocorrelation	0	1	0,368	0,0933	-0,124	-0,2044	-0,2607	-0,2281	-0,1442	2,2418	0,3042	2,9326	0,3616	3,3898	0,427	5,0076	0,3891	7,7388	0,3058	10,8177	0,2321	14,1889	0,1648	0
Rio de Janeiro	Hospitalization + Clinical search + Climate	0	There is no significant autocorrelation	0	1	0,3121	0,0273	-0,1324	-0,2325	-0,1882	-0,1835	-0,1028	2,4737	0,2881	3,3801	0,2882	4,1251	0,327	5,8028	0,3086	8,249	0,2684	10,9439	0,235	13,5421	0,2202	0
Salvador	Hospitalization	2	There is no significant autocorrelation	0	1	0,1578	-0,1842	-0,1823	-0,0179	0,0084	-0,1614	-0,1203	0,9733	0,4991	2,4617	0,4071	3,4398	0,4312	4,766	0,4252	6,0738	0,4184	7,8042	0,345	10,0364	0,2771	0
Salvador	Hospitalization + Clinical search	7	There is no significant autocorrelation	0	1	0,1829	-0,0678	-0,1388	-0,116	-0,1268	-0,1422	-0,0914	1,2133	0,437	2,0106	0,4609	3,0351	0,4907	4,1293	0,4902	5,4784	0,4682	7,5445	0,3655	9,8745	0,3002	0
Salvador	Hospitalization + Climate	5	There is no significant autocorrelation	0	1	0,1214	-0,12	-0,1209	-0,0745	-0,1507	-0,1025	-0,0528	1,0908	0,4818	2,1202	0,4463	2,9532	0,4905	4,182	0,4744	5,6602	0,4327	6,968	0,3929	8,1333	0,3826	0
Salvador	Hospitalization + Clinical search + Climate	7	There is no significant autocorrelation	0	1	0,0556	-0,0185	-0,1685	-0,0341	-0,1107	-0,1293	-0,0946	1,3114	0,4344	2,0903	0,4619	3,0431	0,4723	4,0792	0,4817	5,4147	0,4565	6,9727	0,4073	9,2654	0,3214	0
Santa Cruz do Sul	Hospitalization	4	There is no significant autocorrelation	0	1	-0,2239	0,2279	-0,319	-0,0104	-0,1062	-0,0317	-0,0367	2,249	0,2475	3,528	0,2879	5,8113	0,2282	6,7599	0,2447	7,6648	0,2694	8,7339	0,2808	9,3258	0,325	0
Santa Cruz do Sul	Hospitalization + Clinical search	3	There is no significant autocorrelation	0	1	-0,0037	-0,0168	-0,1213	-0,0695	-0,1237	-0,1041	-0,0609	0,789	0,5706	1,2987	0,615	1,805	0,6529	2,812	0,6321	3,8608	0,6373	5,12	0,6093	6,5789	0,5751	0
Santa Cruz do Sul	Hospitalization + Climate	0	There is no significant autocorrelation	0	1	-0,0408	-0,0422	-0,1289	-0,0695	-0,0995	-0,0817	-0,0374	0,7643	0,5304	1,2358	0,6178	1,7274	0,6663	2,8844	0,6285	3,7083	0,6457	4,7299	0,6318	5,6416	0,6252	0
Santa Cruz do Sul	Hospitalization + Clinical search + Climate	1	There is no significant autocorrelation	0	1	-0,0038	-0,044	-0,129	-0,0772	-0,0967	-0,0957	-0,0536	0,7859	0,5297	1,3204	0,5979	1,8946	0,6351	2,927	0,6253	3,8635	0,6343	5,1053	0,609	6,2342	0,594	0
Santa Maria	Hospitalization	1	There is no significant autocorrelation	0	1	0,1087	-0,047	-0,0925	-0,1353	-0,194	-0,08	-0,0599	1,252	0,4412	1,8701	0,505	2,5609	0,5445	3,8721	0,517	5,6136	0,4697	7,7478	0,3741	9,4512	0,3457	0
Santa Maria	Hospitalization + Clinical search	1	There is no significant autocorrelation	0	1	0,0109	-0,0806	-0,1297	-0,0156	-0,1246	-0,1357	-0,0247	0,7501	0,5787	1,3873	0,6079	2,0692	0,6258	2,8966	0,6168	4,2164	0,5646	5,789	0,5097	7,0106	0,4968	0
Santa Maria	Hospitalization + Climate	0	There is no significant autocorrelation	0	1	0,0285	-0,1058	-0,0964	-0,0755	-0,1545	-0,0814	-0,0149	0,9948	0,4586	1,8378	0,4576	2,7355	0,4911	4,0235	0,4681	5,5083	0,4243	6,5829	0,4256	7,8987	0,4338	0
Santa Maria	Hospitalization + Clinical search + Climate	0	There is no significant autocorrelation	0	1	0,0643	-0,0753	-0,0904	-0,0359	-0,132	-0,1419	-0,0888	0,6941	0,546	1,3595	0,5674	1,9408	0,6201	2,8302	0,6117	4,0672	0,5686	5,7532	0,4935	8,3043	0,4404	0
São Miguel do Oeste	Hospitalization	3	There is no significant autocorrelation	0	1	0,1069	0,1146	-0,2046	-0,0856	-0,1757	-0,1485	-0,107	1,2271	0,3904	2,1686	0,4241	3,216	0,4315	4,2146	0,4425	5,9092	0,4012	7,8394	0,3553	9,9471	0,32	0
São Miguel do Oeste	Hospitalization + Clinical search	7	There is no significant autocorrelation	0	1	0,2741	0,0229	-0,1446	-0,1843	-0,2201	-0,205	-0,043	1,7924	0,3564	2,5032	0,38	3,1326	0,4504	4,4588	0,4275	7,0613	0,33	9,8707	0,2464	11,4756	0,2306	0
São Miguel do Oeste	Hospitalization + Climate	0	There is no significant autocorrelation	0	1	0,1573	-0,1141	-0,2822	-0,1448	-0,0449	-0,0292	-0,0421	1,2944	0,4043	2,0555	0,4416	3,8779	0,3733	5,107	0,3824	6,0204	0,4007	7,155	0,399	8,2872	0,393	0
São Miguel do Oeste	Hospitalization + Clinical search + Climate	0	There is no significant autocorrelation	0	1	0,1318	-0,0482	-0,1299	-0,1151	-0,1236	-0,1135	-0,1016	1,1949	0,4832	2,1157	0,4787	2,8816	0,4998	3,8792	0,4861	5,2961	0,4694	7,304	0,4298	10,0563	0,3857	0
São Paulo	Hospitalization	4	There is no significant autocorrelation	0	1	-0,034	0,19	-0,2169	-0,1093	-0,0755	-0,1593	-0,0951	2,5228	0,2116	3,1837	0,2842	4,2305	0,2987	5,07	0,3321	6,3682	0,3544	8,1469	0,3613	9,8555	0,3831	0
São Paulo	Hospitalization + Clinical search	7	There is no significant autocorrelation	0	1	0,3182	0,0475	-0,3136	-0,218	-0,1323	-0,1029	-0,0989	1,7197	0,3589	2,1606	0,489	4,5224	0,2626	5,9607	0,2585	7,382	0,2724	9,8535	0,2459	12,0899	0,2473	0
São Paulo	Hospitalization + Climate	0	There is no significant autocorrelation	0	1	0,3698	0,0668	-0,1517	-0,1828	-0,2536	-0,2296	-0,119	2,5091	0,2705	3,1068	0,3144	3,6274	0,3722	5,136	0,3615	7,7726	0,2951	10,6901	0,2421	13,0952	0,2149	0
São Paulo	Hospitalization + Clinical search + Climate	7	There is no significant autocorrelation	0	1	-0,0212	-0,063	-0,1301	0,1927	-0,236	-0,1941	-0,0483	1,8246	0,2562	2,637	0,3295	2,9701	0,4439	5,7409	0,301	7,6528	0,2578	9,8109	0,1988	11,4183	0,217	0
Uberaba	Hospitalization	0	There is no significant autocorrelation	0	1	0,0353	-0,0631	-0,0315	-0,1986	-0,0855	-0,0991	-0,0576	0,739	0,5209	1,4311	0,5664	2,012	0,6205	3,7433	0,4906	4,784	0,4924	5,8843	0,479	7,3716	0,4587	0
Uberaba	Hospitalization + Clinical search	0	There is no significant autocorrelation	0	1	0,0947	-0,0284	-0,0702	-0,2146	-0,1049	-0,1265	-0,0502	1,249	0,4408	1,9295	0,4897	2,5354	0,5467	4,1622	0,4499	5,6799	0,4124	7,3289	0,3875	8,5885	0,3888	0
Uberaba	Hospitalization + Climate	0	There is no significant autocorrelation	0	1	0,0428	-0,036	-0,0599	-0,2432	-0,0602	-0,0902	-0,0532	0,7686	0,5319	1,3005	0,5938	1,7763	0,6522	3,5188	0,5023	4,7582	0,4863	6,0133	0,487	7,6249	0,4584	0
Uberaba	Hospitalization + Clinical search + Climate	0	There is no significant autocorrelation	0	1	0,0266	-0,0854	-0,0687	-0,2065	-0,0586	-0,0839	-0,0237	0,632	0,559	1,5704	0,5501	2,0469	0,6085	3,8295	0,4686	5,0479	0,4523	6,2378	0,4576	7,6498	0,4444	0
Uberlândia	Hospitalization	0	There is no significant autocorrelation	0	1	0,1857	-0,0222	-0,0414	-0,1215	-0,2261	-0,1985	-0,076	1,6421	0,3604	2,3271	0,4051	2,8092	0,4811	3,856	0,4773	5,9693	0,3917	8,4949	0,3101	10,1111	0,325	0
Uberlândia	Hospitalization + Clinical search	0	There is no significant autocorrelation	0	1	0,1466	-0,0101	-0,082	-0,1158	-0,1691	-0,178	-0,0916	1,6008	0,3671	2,492	0,4215	3,2538	0,4799	4,3348	0,4803	6,2841	0,4015	8,6177	0,3265	10,7948	0,3034	0
Uberlândia	Hospitalization + Climate	0	There is no significant autocorrelation	0	1	0,1976	-0,0346	-0,1041	-0,1457	-0,1722	-0,1526	-0,0884	1,3368	0,434	2,2381	0,4584	2,9912	0,4887	4,1871	0,4652	6,2342	0,3796	8,4369	0,3388	10,5378	0,3122	0
Uberlândia	Hospitalization + Clinical search + Climate	0	There is no significant autocorrelation	0	1	0,159	-0,0053	-0,0527	-0,1156	-0,1997	-0,1852	-0,1005	1,7177	0,3525	2,5964	0,3663	3,2723	0,4274	4,4314	0,4245	6,5197	0,3592	9,0755	0,2933	11,5119	0,2593	0
